# Supplementary material for: Genome-Wide DNA Methylation Profiling as a Prognostic Marker in Pituitary Adenomas—A Pilot Study
Source: Cancers (Basel). 2024 Jun 13;16(12):2210. doi: 10.3390/cancers16122210 (PMC11201450; doi:10.3390/cancers16122210)
Supplement: Supplementary file 1 [file cancers-16-02210-s001.zip]

Archive with 4 entries (4 files):
- CpG sites, DMPs and DMRs.pdf
- Protocol for bisulfite conversion before DNA methylation analysis_cg.pdf
- Protocol for DNA methylation analysis  - Illumina EPIC® with BeadChip and illumina iScan_cg.pdf
- Protocol for extraction of DNA from formalin fixed paraffin embedded_cg.pdf
